# Supplementary material for: Nanoscale Fe3O4 Electrocatalysts for Oxygen Reduction Reaction
Source: Molecules. 2025 Apr 14;30(8):1753. doi: 10.3390/molecules30081753 (PMC12029231; doi:10.3390/molecules30081753)
Supplement: Supplementary file 1 [file molecules-30-01753-s001.zip]

Archive with 1 entries (1 files):
- molecules-3498477-supplementary.pdf
